# Supplementary material for: What Is the Current Direction of the Research on Carotenoids and Human Health? An Overview of Registered Clinical Trials
Source: Nutrients. 2022 Mar 11;14(6):1191. doi: 10.3390/nu14061191 (PMC8955529; doi:10.3390/nu14061191)
Supplement: Supplementary file 1 [file nutrients-14-01191-s001.zip]

Archive with 1 entries (1 files):
- nutrients-1609674-supplementary-done.pdf
